# Supplementary material for: Range-wide genetic structure and demographic history in the bat ectoparasite Cimex adjunctus
Source: BMC Evol Biol. 2016 Dec 7;16:268. doi: 10.1186/s12862-016-0839-1 (PMC5142389; doi:10.1186/s12862-016-0839-1)
Supplement: Additional file 1: Table S1. — List of Cimex adjunctus specimens included in analyses. Site refers to each unique sampling location in the study. Host species refers to the bat species from which the samples were collected, or which was inhabiting the roost from which the samples were collected (EPFU : Eptesicus fuscus, MYLU : Myotis lucifugus, MYSE : Myotis septentrionalis). Individuals with the same haplotype number share the same mitochondrial CO1 haplotype sequence (we could not obtain CO1 information for six individuals). We provide the Genbank accession number for each unique haplotype the first time it appears in the table. The genetic cluster (identified by Geneland based on microsatellite data) to which each specimen was assigned is also given (we could not obtain microsatellite data for 10 individuals). (XLSX 51 kb) [file 12862_2016_839_MOESM1_ESM.xlsx]

## Sheet: Sheet1
ID	Site	Province or state	Country	Host species	Year	Haplotype #	Genbank accession #	Genetic cluster number
380	1	New Brunswick	Canada	MYSE	2001	8	KU534903	7
431	2	Nova Scotia	Canada	MYLU	2003	6	KU534901	8
444	2	Nova Scotia	Canada	MYSE	2003	8		8
468	2	Nova Scotia	Canada	MYLU	2003	10	KU534905	Unavailable
941	2	Nova Scotia	Canada	MYLU	2004	12	KU534907	8
471-Cim1	3	Nova Scotia	Canada	MYSE	2003	8		8
471-Cim2	3	Nova Scotia	Canada	MYSE	2003	8		8
4823	4	Nova Scotia	Canada	MYLU	2008	6		8
4839	4	Nova Scotia	Canada	MYLU	2008	4	KU534899	8
1469	5	Prince Edward Island	Canada	MYSE	2005	10		7
1459	6	Prince Edward Island	Canada	MYSE	2005	8		7
1460	6	Prince Edward Island	Canada	MYSE	2005	8		7
1725-Cim1	7	Nova Scotia	Canada	MYSE	2005	11	KU534906	7
1725-Cim2	7	Nova Scotia	Canada	MYSE	2005	8		Unavailable
1727.4	7	Nova Scotia	Canada	MYSE	2006	3	KU534898	7
1730.2	7	Nova Scotia	Canada	MYSE	2006	8		7
5573	8	Nova Scotia	Canada	MYLU	2009	8		7
5574	8	Nova Scotia	Canada	MYSE	2009	7	KU534902	7
7532	8	Nova Scotia	Canada	MYSE	2010	6		7
6366	9	Nova Scotia	Canada	MYSE	2010	6		7
6476	10	Nova Scotia	Canada	MYSE	2010	9	KU534904	7
7045	11	Nova Scotia	Canada	MYSE	2010	9		7
7259	12	Labrador	Canada	MYLU	2011	4		7
11477	13	Labrador	Canada	MYLU	2012	5	KU534900	9
11494	13	Labrador	Canada	MYLU	2012	5		9
10186	14	Newfoundland	Canada	MYLU	2013	1	KU534896	9
10030	15	Newfoundland	Canada	MYLU	2012	2	KU534897	9
12471	16	Labrador	Canada	MYSE	2014	3		Unavailable
EFS40-10	17	Michigan	USA	EPFU	2005	23	KU534918	5
EFS40-12	17	Michigan	USA	EPFU	2005	23		5
EFS40-14	17	Michigan	USA	EPFU	2005	23		5
EFS40-2	17	Michigan	USA	EPFU	2005	23		5
EFS40-4	17	Michigan	USA	EPFU	2005	23		5
EFS40-6	17	Michigan	USA	EPFU	2005	23		5
EFS40-7	17	Michigan	USA	EPFU	2005	23		5
EFS42-35	18	Michigan	USA	EPFU	2005	24	KU534919	5
EFS42-36	18	Michigan	USA	EPFU	2005	13	KU534908	Unavailable
EFS42-39	18	Michigan	USA	EPFU	2005	17	KU534912	5
EFS42-43	18	Michigan	USA	EPFU	2005	17		5
EFS42-67	18	Michigan	USA	EPFU	2005	13		5
EFS42-Roost-Cim1	19	Michigan	USA	EPFU	2005	17		5
EFS42-Roost-Cim2	19	Michigan	USA	EPFU	2005	13		5
EFS42-Roost-Cim3	19	Michigan	USA	EPFU	2005	17		5
EFS42-Roost-Cim4	19	Michigan	USA	EPFU	2005	17		5
EFS42-Roost-Cim5	19	Michigan	USA	EPFU	2005	17		5
EFS42-Roost-Cim6	19	Michigan	USA	EPFU	2005	17		5
EF-293-Roost	20	Michigan	USA	EPFU	2005	22	KU534917	5
2006-MV-17	21	Michigan	USA	EPFU	2006	25	KU534920	5
LW-E01	22	Michigan	USA	EPFU	2005	26	KU534921	6
LW-E02	22	Michigan	USA	EPFU	2005	27	KU534922	6
LW-E03	23	Michigan	USA	EPFU	2005	28	KU534923	5
MV496-Cim1	24	Indiana	USA	EPFU	2010	31	KU534926	3
MV496-Cim2	24	Indiana	USA	EPFU	2010	31		3
EFAB-9-Cim1	25	Indiana	USA	EPFU	2005	29	KU534924	3
EFAB-9-Cim2	25	Indiana	USA	EPFU	2005	30	KU534925	3
EFWG-16	26	Indiana	USA	EPFU	2005	32	KU534927	3
EFWN-23	26	Indiana	USA	EPFU	2005	32		3
EFWN-28	26	Indiana	USA	EPFU	2005	17		3
EFGB-18	27	Indiana	USA	EPFU	2005	33	KU534928	1
EFMS-16	28	Indiana	USA	EPFU	2005	23		3
MV642	29	Kentucky	USA	EPFU	2010	19	KU534914	3
MV652-Cim1	29	Kentucky	USA	EPFU	2010	20	KU534915	3
MV652-Cim2	29	Kentucky	USA	EPFU	2010	21	KU534916	Unavailable
MV194-Cim1	30	Michigan	USA	EPFU	2008	13		2
MV194-Cim2	30	Michigan	USA	EPFU	2008	Unavailable		2
MV205	30	Michigan	USA	EPFU	2008	13		2
RH01	30	Michigan	USA	EPFU	2008	17		2
RH02	30	Michigan	USA	EPFU	2008	18	KU534913	2
RH03	30	Michigan	USA	EPFU	2008	18		2
RH04	30	Michigan	USA	EPFU	2008	13		2
RH05	30	Michigan	USA	EPFU	2008	13		2
RH06	30	Michigan	USA	EPFU	2008	13		2
RH07	30	Michigan	USA	EPFU	2008	17		Unavailable
RH09	30	Michigan	USA	EPFU	2008	13		2
RH11	30	Michigan	USA	EPFU	2008	18		2
RH12	30	Michigan	USA	EPFU	2008	13		2
RH13	30	Michigan	USA	EPFU	2008	Unavailable		2
RH14	30	Michigan	USA	EPFU	2008	Unavailable		2
RH15	30	Michigan	USA	EPFU	2008	18		2
O1	31	Ontario	Canada	EPFU	2014	8		6
O2	31	Ontario	Canada	EPFU	2014	8		6
O3	31	Ontario	Canada	EPFU	2014	8		6
O4	31	Ontario	Canada	EPFU	2014	8		6
O5	31	Ontario	Canada	EPFU	2014	8		6
O6	31	Ontario	Canada	EPFU	2014	8		6
O7	31	Ontario	Canada	EPFU	2014	8		6
CCC-Roost-Cim2	32	Pennsylvania	USA	MYLU	2006	13		4
CCC-Roost-Cim3	32	Pennsylvania	USA	MYLU	2006	13		4
CCC-Roost-Cim4	32	Pennsylvania	USA	MYLU	2006	15	KU534910	4
CCC-Roost-Cim5	32	Pennsylvania	USA	MYLU	2006	3		4
CCC-Roost-Cim6	32	Pennsylvania	USA	MYLU	2006	14	KU534909	4
CCC-Roost-Cim7	32	Pennsylvania	USA	MYLU	2006	15		4
CCC-Roost-Cim8	32	Pennsylvania	USA	MYLU	2006	15		4
CCC-Roost-Cim9	32	Pennsylvania	USA	MYLU	2006	13		4
CCC-Roost-Cim10	32	Pennsylvania	USA	MYLU	2006	Unavailable		4
CCC-Roost-Cim11	32	Pennsylvania	USA	MYLU	2006	Unavailable		4
CCC-Roost-Cim12	32	Pennsylvania	USA	MYLU	2006	Unavailable		4
CCC-Roost-Cim13	32	Pennsylvania	USA	MYLU	2006	13		4
CCC-Roost-Cim14	32	Pennsylvania	USA	MYLU	2006	6		4
CCC-Roost-Cim15	32	Pennsylvania	USA	MYLU	2006	13		4
CCC-Roost-Cim16	32	Pennsylvania	USA	MYLU	2006	13		4
CCC-4	33	Pennsylvania	USA	MYLU	2006	13		4
CCC-45	33	Pennsylvania	USA	MYLU	2006	13		4
CCC-50	33	Pennsylvania	USA	MYLU	2006	3		4
RG-01	34	Colorado	USA	EPFU	2005	35	KU534930	10
RG-02	35	Colorado	USA	EPFU	2005	35		Unavailable
RG-03-Cim1	36	Colorado	USA	EPFU	2005	35		10
RG-03-Cim2	36	Colorado	USA	EPFU	2005	35		10
RG-03-Cim3	36	Colorado	USA	EPFU	2005	35		10
RG-03-Cim4	36	Colorado	USA	EPFU	2005	35		10
RG-03-Cim5	36	Colorado	USA	EPFU	2005	35		10
RG-03-Cim6	36	Colorado	USA	EPFU	2005	35		Unavailable
RG-03-Cim7	36	Colorado	USA	EPFU	2005	35		10
RG-03-Cim8	36	Colorado	USA	EPFU	2005	35		10
RG-03-Cim9	36	Colorado	USA	EPFU	2005	36	KU534931	10
RG-04	37	Colorado	USA	EPFU	2005	39	KU534934	10
RG-06-Cim1	38	Colorado	USA	EPFU	2005	35		10
RG-06-Cim2	38	Colorado	USA	EPFU	2005	32		10
RG-06-Cim3	38	Colorado	USA	EPFU	2005	35		10
RG-06-Cim4	38	Colorado	USA	EPFU	2005	35		10
RG-06-Cim5	38	Colorado	USA	EPFU	2005	35		Unavailable
RG-07-Cim1	39	Colorado	USA	EPFU	2005	39		10
RG-07-Cim2	39	Colorado	USA	EPFU	2005	35		10
RG-07-Cim3	39	Colorado	USA	EPFU	2005	35		10
RG-07-Cim4	39	Colorado	USA	EPFU	2005	35		10
RG-07-Cim5	39	Colorado	USA	EPFU	2005	35		10
RG-07-Cim6	39	Colorado	USA	EPFU	2005	40	KU534935	10
RG-07-Cim7	39	Colorado	USA	EPFU	2005	35		10
RG-07-Cim8	39	Colorado	USA	EPFU	2005	35		10
RG-07-Cim9	39	Colorado	USA	EPFU	2005	35		10
RG-07-Cim10	39	Colorado	USA	EPFU	2005	35		10
RG-07-Cim11	39	Colorado	USA	EPFU	2005	35		10
RG-07-Cim12	39	Colorado	USA	EPFU	2005	35		10
RG-08-Cim1	40	Colorado	USA	EPFU	2005	37	KU534932	10
RG-08-Cim2	40	Colorado	USA	EPFU	2005	37		10
RG-08-Cim3	40	Colorado	USA	EPFU	2005	37		10
RG-08-Cim4	40	Colorado	USA	EPFU	2005	37		10
RG-08-Cim5	40	Colorado	USA	EPFU	2005	35		10
RG-08-Cim6	40	Colorado	USA	EPFU	2005	37		10
RG-08-Cim7	40	Colorado	USA	EPFU	2005	37		10
RG-08-Cim8	40	Colorado	USA	EPFU	2005	37		10
RG-08-Cim9	40	Colorado	USA	EPFU	2005	37		10
RG-08-Cim11	40	Colorado	USA	EPFU	2005	35		10
RG-08-Cim14	40	Colorado	USA	EPFU	2005	35		10
RG-08-Cim15	40	Colorado	USA	EPFU	2005	37		10
RG-09-Cim1	41	Colorado	USA	EPFU	2005	38	KU534933	10
RG-09-Cim2	41	Colorado	USA	EPFU	2005	35		10
RG-09-Cim3	41	Colorado	USA	EPFU	2005	35		10
RG-09-Cim4	41	Colorado	USA	EPFU	2005	32		10
RG-09-Cim5	41	Colorado	USA	EPFU	2005	38		10
RG-09-Cim6	41	Colorado	USA	EPFU	2005	35		10
RG-09-Cim7	41	Colorado	USA	EPFU	2005	35		10
RG-09-Cim8	41	Colorado	USA	EPFU	2005	35		Unavailable
HC-4	42	New Jersey	USA	MYLU	2006	13		4
O8	43	Ontario	Canada	EPFU	2014	16	KU534911	4
S1-Cim1	44	Saskatchewan	Canada	MYLU	2014	34	KU534929	3
S1-Cim2	44	Saskatchewan	Canada	MYLU	2014	34		3
N1	45	Northwest Territories	Canada	MYLU	2014	13		7
N3	45	Northwest Territories	Canada	MYLU	2014	41	KU534936	7
N4	45	Northwest Territories	Canada	MYLU	2014	17		7
