# Supplementary material for: Range-wide genetic structure and demographic history in the bat ectoparasite Cimex adjunctus
Source: BMC Evol Biol. 2016 Dec 7;16:268. doi: 10.1186/s12862-016-0839-1 (PMC5142389; doi:10.1186/s12862-016-0839-1)
Supplement: Additional file 2: Table S2. — Details of sampling locations where we collected Cimex adjunctus specimens used in this study. Site refers to each unique sampling location and correspond to those in Additional file 1: Table S1. Sample size refers to the number of specimens collected at each site. Capture method refers to the way C. adjunctus samples were collected: either from the body of a bat that was captured outside a roost with a mist net or a harp trap (Bat capture), or from inside of the roost itself (Roost visit). Site characteristics refers either to the type of roost (house, barn, cabin, church or abandoned mine) in, or next to which, we collected samples, or to the forested land jurisdiction where collection was performed. (XLSX 37 kb) [file 12862_2016_839_MOESM2_ESM.xlsx]

## Sheet: Sheet1
Site	Province/State	Country	Sample size	Capture method	Site characteristics
1	New Brunswick	Canada	1	Bat capture	Fundy National Park
2	Nova Scotia	Canada	4	Bat capture	Kejimkujik National Park
3	Nova Scotia	Canada	2	Bat capture	Kejimkujik National Park
4	Nova Scotia	Canada	2	Bat capture	Kejimkujik National Park
5	Prince Edward Island	Canada	1	Bat capture	Provincial land
6	Prince Edward Island	Canada	2	Bat capture	Provincial land
7	Nova Scotia	Canada	4	Bat capture	Dollar Lake Provincial Park
8	Nova Scotia	Canada	3	Bat capture	Abandoned mine
9	Nova Scotia	Canada	1	Bat capture	House
10	Nova Scotia	Canada	1	Bat capture	House
11	Nova Scotia	Canada	1	Bat capture	Abandoned mine
12	Newfoundland and Labrador	Canada	1	Bat capture	Cabin
13	Newfoundland and Labrador	Canada	2	Bat capture	Cabin
14	Newfoundland and Labrador	Canada	1	Bat capture	Cabin
15	Newfoundland and Labrador	Canada	1	Bat capture	House
16	Newfoundland and Labrador	Canada	1	Bat capture	Provincial land
17	Michigan	United States	7	Bat capture	House
18	Michigan	United States	5	Bat capture	House
19	Michigan	United States	6	Roost visit	House
20	Michigan	United States	1	Bat capture	House
21	Michigan	United States	1	Bat capture	State land
22	Michigan	United States	2	Bat capture	State land
23	Michigan	United States	1	Bat capture	State land
24	Michigan	United States	2	Bat capture	House
25	Indiana	United States	2	Bat capture	House
26	Indiana	United States	3	Bat capture	School
27	Indiana	United States	1	Bat capture	Barn
28	Indiana	United States	1	Bat capture	School
29	Kentucky	United States	3	Bat capture	State land
30	Michigan	United States	15	Bat capture	House
31	Ontario	Canada	7	Bat capture	House
32	Pennsylvania	United States	15	Bat capture	Church
33	Pennsylvania	United States	3	Roost visit	Church
34	Colorado	United States	1	Bat capture	School
35	Colorado	United States	1	Bat capture	State land
36	Colorado	United States	9	Bat capture	House
37	Colorado	United States	1	Bat capture	House
38	Colorado	United States	5	Bat capture	House
39	Colorado	United States	12	Bat capture	House
40	Colorado	United States	12	Bat capture	House
41	Colorado	United States	8	Bat capture	Church
42	New Jersey	United States	1	Bat capture	Church
43	Ontario	Canada	1	Bat capture	Long Point Provincial Park
44	Saskatchewan	Canada	2	Bat capture	Provincial land
45	Northwest Territories	Canada	3	Bat capture	Territorial land
