# Supplementary material for: Range-wide genetic structure and demographic history in the bat ectoparasite Cimex adjunctus
Source: BMC Evol Biol. 2016 Dec 7;16:268. doi: 10.1186/s12862-016-0839-1 (PMC5142389; doi:10.1186/s12862-016-0839-1)
Supplement: Additional file 3: Table S3. — Genotypic data at 9 microsatellite markers for 150 Cimex adjunctus individuals (we could not obtain microsatellite data for 10 individuals). The first three digits in each string describe the length (in base pairs) of the first allele, and the last three describe the length of the second allele. Missing data is identified with “000000”. (XLSX 59 kb) [file 12862_2016_839_MOESM3_ESM.xlsx]

## Sheet: Sheet1
ID	Clec48	Clec104	Clec21	Clec15	BB28B	Cle002	Cle013	Cle003	Cle015
380	227227	240240	213213	208208	092212	229231	000000	202202	000000
431	228228	247247	207207	209209	189189	229229	157157	184184	270270
444	227227	240240	213213	208208	092092	220220	245247	202202	289442
941	228228	247247	207207	209209	189189	229229	176176	184184	270270
471-Cim1	227227	240240	213213	208208	092092	233233	137243	202202	289442
471-Cim2	227227	240240	213213	197208	092092	229229	216243	202202	442442
4823	228228	247247	207207	209209	189189	229229	176176	184202	268270
4839	228228	247247	207207	209209	189189	229229	176176	184202	270270
1469	227227	240240	000000	208208	092092	220220	202202	202202	457457
1459	227227	240240	213213	208208	092212	220220	202216	202202	435435
1460	227227	240240	213213	208208	092212	220220	202202	202202	435435
1725-Cim1	227227	240240	000000	208208	092092	220220	202206	202202	435453
1727.4	227227	240240	000000	197208	092092	233233	202210	202202	435435
1730.2	227227	240240	213213	197208	092092	220220	202206	202202	435435
5573	227227	240240	213213	196196	092092	231231	210252	200202	431435
5574	227227	240240	213213	196196	092092	220220	206210	202202	442457
7532	227227	240240	213213	196208	092092	220220	206206	202202	291435
6366	227227	240240	213213	196208	092092	220220	210254	202202	435453
6476	227227	238240	213213	208208	092092	220220	210210	202202	291291
7045	227227	240240	213213	000000	092212	220220	202202	202202	435435
7259	227227	240240	213213	196208	092212	220237	202202	202202	429429
11477	228228	247247	207207	209209	189189	229229	148176	184202	270278
11494	228228	247247	207207	209209	189189	229229	176176	184184	270270
10186	228228	247247	207213	209209	189189	227227	148176	184184	270270
10030	228228	240247	207207	209209	189189	227227	176176	184202	270270
EFS40-10	228228	247247	207207	209209	161189	229229	157163	184195	270270
EFS40-12	228228	247247	207207	209209	135189	229229	000000	184195	000000
EFS40-14	228228	247247	207207	209209	161189	229229	157163	154184	270270
EFS40-2	228228	247247	207207	209209	161189	229229	157163	184200	268268
EFS40-4	228228	247247	207207	209209	161189	229229	157157	184184	268268
EFS40-6	228228	247247	207207	000000	189189	224231	157157	000000	268268
EFS40-7	228228	247247	207207	209209	161189	229229	157163	184200	268268
EFS42-35	228228	247247	207207	209209	189189	229229	157157	184200	268270
EFS42-39	228228	247247	207207	209209	161189	229229	000000	200200	402402
EFS42-43	228228	247247	207207	209209	161189	229229	176176	184184	268402
EFS42-67	228228	247247	000000	000000	189189	229229	000000	000000	396396
EFS42-Roost-Cim1	228228	247247	207207	209209	189189	201229	157157	184184	000000
EFS42-Roost-Cim2	228228	247247	207207	209209	161189	229229	165165	184184	402402
EFS42-Roost-Cim3	228228	247247	207207	209209	161189	201201	000000	184184	268268
EFS42-Roost-Cim4	228228	247247	207207	209209	161189	229229	157157	200200	270270
EFS42-Roost-Cim5	228228	247247	207207	209209	189189	231231	181181	200200	268268
EFS42-Roost-Cim6	228228	247247	207207	209209	189189	229229	000000	184200	270270
EF-293-Roost	228228	247247	207207	209209	189189	229229	163163	184200	270270
2006-MV-17	228228	247247	207207	209212	189189	229229	163163	184184	268270
LW-E01	228228	247247	207207	209209	161189	229229	157178	184195	268268
LW-E02	228228	248248	207207	209209	161189	229229	168168	184184	268268
LW-E03	228228	247247	207207	209209	161189	229229	174174	184200	268268
MV496-Cim1	228228	246248	207207	209212	161189	229229	157206	184195	000000
MV496-Cim2	228228	247247	207207	209212	189189	229229	000000	195195	000000
EFAB-9-Cim1	228228	247248	207207	209209	189189	229229	157157	000000	000000
EFAB-9-Cim2	228228	246246	000000	000000	189189	233233	000000	000000	000000
EFWG-16	228228	248248	207207	000000	189189	229229	000000	000000	270270
EFWN-23	228228	247248	207207	209209	189189	229229	000000	184184	000000
EFWN-28	228228	247248	000000	000000	000000	229229	000000	000000	000000
EFGB-18	228228	248248	000000	234234	000000	229235	183183	202202	000000
EFMS-16	228228	247249	207207	000000	165165	229229	157157	195195	000000
MV642	228228	248248	207207	209209	161189	229229	000000	184184	270270
MV652-Cim1	228228	246247	207207	209209	189189	229229	152152	195195	000000
MV194-Cim1	228228	247247	207207	209209	161189	229231	000000	184195	270270
MV194-Cim2	228228	247247	207207	209209	161189	229231	157202	195195	268268
MV205	228228	247247	207207	209209	161189	229229	157176	195195	270270
RH01	228228	246246	207207	209209	161189	201229	157157	184184	270270
RH02	228228	247247	207207	209209	189189	229229	157157	195195	268268
RH03	228228	247247	207207	209209	161189	201201	157157	195195	268268
RH04	228228	247247	207207	209209	189189	229229	157157	184195	268268
RH05	228228	247247	207207	209209	189189	229231	157157	184184	268268
RH06	228228	247247	207207	209209	189189	229231	143143	184184	270270
RH09	228228	245245	207207	209209	189212	231231	157157	184195	268268
RH11	228228	247247	207207	209209	189189	229229	000000	000000	270270
RH12	228228	247247	207207	209209	212212	201231	157157	000000	270270
RH13	228228	247247	207207	209209	161189	229229	157157	184209	268268
RH14	228228	247248	207207	196209	161189	229231	132157	195195	270270
RH15	228228	247247	207207	209209	161212	201229	189189	195195	270270
O1	228228	247247	207207	209209	161189	229229	178178	184195	268268
O2	228228	248248	207207	209209	161189	229229	163178	184195	268268
O3	228228	247248	207207	209209	161189	229229	178178	184200	268268
O4	228228	248248	207207	209209	161189	201229	157178	195195	268268
O5	228228	248248	207207	209209	161189	229229	178178	195195	270270
O6	228228	248248	207207	209209	189189	229229	178206	195195	268268
O7	228228	247248	207207	209209	161189	201229	206206	213213	270270
CCC-Roost-Cim2	228228	246248	207207	209209	189189	229229	176176	184184	270270
CCC-Roost-Cim3	228228	247247	207207	209209	189189	229229	157157	184184	270270
CCC-Roost-Cim4	228228	248248	207207	209209	161189	201229	157176	195195	270270
CCC-Roost-Cim5	228228	247247	207207	209209	189189	229229	157176	184184	270270
CCC-Roost-Cim6	228228	247247	207207	209209	189189	229229	206206	184184	268268
CCC-Roost-Cim7	228228	247247	207207	209209	161189	229229	157172	184195	270270
CCC-Roost-Cim8	228228	246246	207207	209209	161189	201229	157157	184195	268268
CCC-Roost-Cim9	228228	246246	207207	209212	189189	229229	157157	184200	268270
CCCRoost-Cim10	228228	247247	207207	209209	189189	229229	157157	184192	270270
CCCRoost-Cim11	228228	248248	207207	209209	189189	229229	157157	184184	270270
CCCRoost-Cim12	228228	246246	207207	209209	189189	229229	183183	184184	270292
CCC-Roost-Cim13	228228	247248	207207	209209	189189	229229	157176	184184	268268
CCC-Roost-Cim14	228228	246247	207207	209209	189212	229229	157176	184184	268270
CCC-Roost-Cim15	228228	246246	207207	209209	189212	229229	168184	184184	270270
CCC-Roost-Cim16	228228	246246	207207	209209	189189	229229	163176	184195	270270
CCC-4	228228	246246	207207	209209	189189	229229	157157	184184	268270
CCC-45	228228	246248	207207	209209	135189	229229	176176	184202	270270
CCC-50	228228	248248	207207	209209	189189	229229	157157	184184	270270
RG01	228228	247247	207207	209212	189189	229229	187193	200200	402402
RG03-Cim1	228228	247247	207207	212212	189189	228228	000000	000000	000000
RG03-Cim2	228228	247247	207207	209212	189189	229229	184189	200200	268400
RG03-Cim3	228228	247247	207207	212212	189189	229229	184184	184184	000000
RG03-Cim4	228228	247247	207207	212212	161189	229229	187187	184195	270401
RG03-Cim5	228228	247247	207207	212212	189189	229229	174184	200200	270401
RG03-Cim7	228228	247247	207207	212212	161189	229229	184184	184200	402402
RG03-Cim8	228228	247247	207207	212212	161189	229229	183184	000000	270270
RG03-Cim9	228228	247247	207207	000000	189189	229229	000000	000000	000000
RG04	228228	247247	207207	209209	161189	229229	184189	184200	270402
RG06-Cim1	228228	247247	207207	212212	161189	229229	184202	184184	270270
RG06-Cim2	228228	247247	207207	212212	000000	229229	189189	000000	000000
RG06-Cim3	228228	247247	207207	212212	161189	229229	176176	184184	270270
RG06-Cim4	228228	247247	207207	212212	189189	229229	000000	184184	270402
RG07-Cim1	228228	247247	207207	212212	189189	229229	000000	188200	402402
RG07-Cim2	228228	247247	207207	212212	189189	229229	184189	200200	401401
RG07-Cim3	228228	247247	207207	209212	189189	229229	000000	200200	401401
RG07-Cim4	228228	247247	216216	212212	189189	229229	174183	184200	401401
RG07-Cim5	228228	247247	207207	212212	189189	229229	184189	200200	401401
RG07-Cim6	228228	247247	207207	209212	189189	229229	000000	184184	000000
RG07-Cim7	228228	247247	207207	212212	161189	229229	184184	184184	270270
RG07-Cim8	228228	247247	207207	212215	161189	229229	183187	184200	268401
RG07-Cim9	228228	247247	207207	209212	189189	229229	184189	184200	270401
RG07-Cim10	228228	247247	207207	212212	189189	229229	174184	200200	400400
RG07-Cim11	228228	247247	207207	212212	189189	229229	174184	200200	270401
RG07-Cim12	228228	247247	207207	209212	189189	229229	174184	200200	270402
RG08-Cim1	228228	247247	207207	212212	189189	229229	195202	000000	268402
RG08-Cim2	228228	247247	207207	212212	189189	229229	165195	000000	268402
RG08-Cim3	228228	247247	207207	212212	189189	229229	000000	184184	000000
RG08-Cim4	228228	247247	207207	212212	189189	229229	165189	200200	270270
RG08-Cim5	228228	247247	207207	212212	189189	229229	165208	184184	270402
RG08-Cim6	228228	247247	207207	212212	189189	229229	184189	184184	268402
RG08-Cim7	228228	247247	207207	212212	189189	229229	202202	200200	270402
RG08-Cim8	228228	247247	207207	212212	189189	229229	165189	200200	402402
RG08-Cim9	228228	247247	207207	212212	189189	229229	183189	184184	402402
RG08-Cim11	228228	247247	207207	212212	189189	229229	221221	000000	402402
RG08-Cim14	228228	247247	207207	212212	189189	229229	195195	184200	401401
RG08-Cim15	228228	247247	207207	212212	189189	229229	183189	000000	401401
RG09-Cim1	228228	247247	207207	000000	189189	229229	187189	200200	000000
RG09-Cim2	228228	247247	207207	212212	189189	229229	183187	200200	270402
RG09-Cim3	228228	247247	207207	209212	189189	229229	187187	200200	402402
RG09-Cim4	228228	247247	207207	209209	161189	229229	165189	200200	402402
RG09-Cim5	228228	247247	207207	209212	189189	229229	183189	200200	402402
RG09-Cim6	228228	247247	207207	209209	189189	229229	184189	200200	000000
RG09-Cim7	228228	247247	207207	209209	189189	229229	189189	000000	000000
HC-4	228228	247248	207207	209212	189189	201229	183206	163184	268270
O8	228228	247247	207207	209209	161189	229229	206206	192200	270270
S1-Cim1	228228	247247	000000	209212	189189	229229	000000	184192	431435
S1-Cim2	228228	247247	207207	209212	189189	229229	000000	000000	268270
N1	227227	240240	213213	197208	092092	230230	183206	202202	434444
N3	227227	240240	213213	197197	092092	230230	206210	202202	291431
N4	227227	240240	213213	197208	092092	228228	226226	202202	431435
