# Supplementary material for: Range-wide genetic structure and demographic history in the bat ectoparasite Cimex adjunctus
Source: BMC Evol Biol. 2016 Dec 7;16:268. doi: 10.1186/s12862-016-0839-1 (PMC5142389; doi:10.1186/s12862-016-0839-1)
Supplement: Additional file 4: Table S4. — Host species and sampling year from which C. adjunctus samples assigned to each genetic cluster were collected. (XLSX 41 kb) [file 12862_2016_839_MOESM4_ESM.xlsx]

## Sheet: Sheet1
Cluster number	Host species	Sampling year
1	E. fuscus	2005
2	E. fuscus	2005, 2006
3	E. fuscus	2008
4	M. lucifugus, M. septentrionalis	2005, 2006, 2009, 2010, 2011
5	M. lucifugus	2012, 2013
6	E. fuscus, M. lucifugus	2006, 2014
7	E. fuscus	2005
8	M. lucifugus, M. septentrionalis	2003, 2004, 2008
9	E. fuscus, M. lucifugus	2005, 2010, 2014
10	E. fuscus	2005, 2014
