# Supplementary material for: Range-wide genetic structure and demographic history in the bat ectoparasite Cimex adjunctus
Source: BMC Evol Biol. 2016 Dec 7;16:268. doi: 10.1186/s12862-016-0839-1 (PMC5142389; doi:10.1186/s12862-016-0839-1)
Supplement: Additional file 6: Table S5. — Sequence, primer concentration ([Primer]), annealing temperature (T°), total number of alleles, and size range information for nine microsatellite markers previously designed for Cimex lectularius (by 1: Fountain et al. [41] and 2: Booth et al. [42]), used here on Cimex adjunctus samples. For each marker, we also show the average number of alleles (NA), expected heterozygosity (HE), observed heterozygosity (HO) and inbreeding coefficient (GIS) across all sites with five or more sampled individuals. (XLSX 51 kb) [file 12862_2016_839_MOESM6_ESM.xlsx]

## Sheet: Sheet1
Marker name	Sequence	[Primer]	T°	Total number of alleles	Size range	Source	Average NA	Average HE	Average HO	Average GIS
Cle002	F : CATGAAATTGGGAGTTTCTAGTTTC	0.25 μL	See text	11	201-235	1	5	0.241	0.140	0.418
	R : TTACCGCCCATGTAAACGAG
Cle003	F : TTCGTTTGTGTAGAACCTTGG	0.25 μL		9	154-213	1	8	0.504	0.325	0.354
	R : TACGTCCCTACAAGCTCACC
Cle013	F : TTCACAGATTTAAGCCTAACTGGTC	0.25 μL		31	132-252	1	20	0.679	0.514	0.244
	R : CAAATAACCTCGAATTCATACGC
Cle015	F : TCATATGGGCGGATTAGAGC	0.25 μL		17	268-457	1	6	0.594	0.208	0.651
	R : TAACAATCTGGAGGCGGAAC
Clec15	F : GTTTGCAACCGGCACTGG	1.00 μL		7	196-234	2	4	0.125	0.114	0.086
	R: AGTTAGCACGGTAAGCCCG
Clec21	F : CCATTCCAACCCTGCTTACTG	0.60 μL		3	207-216	2	2	0.019	0.000	1.000
	R: ACGACTAAACATGTCCAAACTC
Clec48	F : CCGGTTCGCCCATTGAAAC	0.80 μL	59°C	2	227-228	2	1	0.000	0.000	N/A
	R: TGCATGGCAACTGATGTAACTG
Clec104	F : TCCCTACCAATCGGACATTC	0.30 μL	59°C	7	240-249	2	4	0.164	0.061	0.627
	R : GCCCCCTTCCAGTTTTATGT
BB28B	F : GGGCGAGAGAGAGTGATACC	1.20 μL	61°C	6	92-212	2	4	0.328	0.426	-0.296
	R: TTGTAGCGCCCTCTTCAACT
